# Supplementary material for: Microenvironment-responsive immunoregulatory electrospun fibers for promoting nerve function recovery
Source: Nat Commun. 2020 Sep 9;11:4504. doi: 10.1038/s41467-020-18265-3 (PMC7481196; doi:10.1038/s41467-020-18265-3)
Supplement: Supplementary file 4 — Source Data [file 41467_2020_18265_MOESM4_ESM.xlsx]

## Sheet: Figure 1
Figure 1. Characterization of aldehyde cationic liposomes loading different ratios of pDNA.
Figure 1B
							Average								Average
	Diameter	1:1	295.3	289.3	293.1	292.57	292.567		PDI	1:1	0.243	0.253	0.231	0.24	0.24175
		1:1.5	277.4	281.2	274.3	277.63	277.632			1:1.5	0.238	0.241	0.233	0.24	0.238
		1:2	263.4	259.8	268.3	263.83	263.832			1:2	0.237	0.239	0.242	0.24	0.2395
		1:2.5	241.2	248.9	244.2	244.77	244.767			1:2.5	0.244	0.23	0.236	0.24	0.2375
		1:3	224.1	219.7	228.5	224.1	224.1			1:3	0.239	0.234	0.231	0.23	0.2335
		Control	195.8	203.2	199.7	199.57	199.567			Control	0.229	0.237	0.227	0.23	0.23075
Figure 1C
						Average
	Zeta	1:1	12.4	15.2	10.6	12.7333
		1:1.5	21.2	19.7	24.1	21.6667
		1:2	31.2	28.7	34.9	31.6
		1:2.5	37.1	39.7	42.4	39.7333
		1:3	46.8	41.8	43.5	44.0333
		Control	55.1	57.9	52.8	55.2667
Figure 1D
						Average
	EE%	1:1	50.61	52.08	49.68	50.79
		1:1.5	57.96	52.42	58.33	56.2367
		1:2	62.58	67.95	64.73	65.0867
		1:2.5	72.86	74.11	71.62	72.8633
		1:3	78.54	75.62	73.15	75.77

## Sheet: Figure 2
Figure 2. Evaluation of transfection efficiency of aldehyde cationic liposomes loading different ratio of pDNA.
Figure 2B
					Average
	1:1	0.43177	0.40356	0.42579	0.420373
	1:1.5	0.49821	0.51645	0.50165	0.505437
	1:2	0.59872	0.60951	0.58965	0.599293
	1:2.5	0.69864	0.69165	0.68135	0.690547
	1:3	0.62566	0.61864	0.62416	0.62282
Figure 2C
		Control	1:1	1:1.5	1:2	1:2.5	1:3
	D1	9.453	113.011	183.189	205.233	256.653	228.127
		11.218	95.245	189.803	231.219	246.378	264.59
		7.703	109.292	189.593	218.97	295.828	206.57
	Average	9.458	105.849	187.528	218.474	266.286	233.096
	D3	7.921	153.907	150.156	288.41	491.863	295.329
		10.877	127.177	215.788	269.097	444.802	275.455
		9.43	135.127	238.846	291.466	457.286	269.63
	Average	9.40933	138.737	201.597	282.991	464.65	280.138
	D5	12.798	191.065	322.694	368.807	995.586	497.524
		8.274	157.504	348.156	370.503	878.597	475.895
		7.338	160.807	337.465	376.651	892.167	552.984
	Average	9.47	169.792	336.105	371.987	922.117	508.801
	D7	8.542	175.513	330.162	366.217	962.945	516.843
		13.215	152.268	321.579	362.574	862.153	495.351
		7.512	168.216	331.925	358.715	902.625	485.285
	Average	9.75633	165.332	327.889	362.502	909.241	499.16

## Sheet: Figure 3
Figure 3. The morphology of different fiber scaffolds.
Figure 3E
	aP	1.055	0.8	0.563	0.661	0.37	0.445	0.445	0.586	0.363	0.652	0.412	0.673	0.553	0.325	0.283	0.656	0.565	0.455	0.538	0.65	0.531	0.669	0.383	0.577	0.746	0.564	0.412	0.671	0.482	0.607	0.657	0.564	0.701	0.376	0.354	0.387	0.414	0.329	0.327	0.396	0.659	0.491	0.194	0.567	0.459	0.501	0.482	0.43
Figure 3F
	MSaP	0.684	0.684	0.79	0.777	0.437	0.67	0.799	0.35	0.4	0.508	0.535	0.62	0.663	0.58	0.559	0.572	0.572	0.622	0.559	0.93	0.51	0.653	0.871	0.62	0.58	0.615	0.604	0.645	0.459	0.457	0.607	0.488	0.595	0.535	0.546	0.39	0.599	0.62	0.403	0.365	0.78	0.595	0.862	0.675	0.67	0.748	0.704	0.461
Figure 3G
	MSaP-aL/p	0.391	0.493	0.431	0.376	0.515	0.437	0.522	0.632	0.653	0.406	0.574	0.486	0.47	0.563	0.616	0.444	0.514	0.496	0.769	0.687	0.687	0.619	0.413	0.506	0.508	0.541	0.528	0.527	0.516	0.53	0.388	0.414	0.57	0.552	0.53	0.54	0.514	0.498	0.575	0.49	0.595	0.552	0.466	0.595	0.382	0.525	0.55	0.574
Figure 3K
	Binding Energy (eV)	900	899	898	897	896	895	894	893	892	891	890	889	888	887	886	885	884	883	882	881	880	879	878	877	876	875	874	873	872	871	870	869	868	867	866	865	864	863	862	861	860	859	858	857	856	855	854	853
	Counts / s	44712.1	44930.3	44390.1	44888.1	43931.4	44780.5	45004.2	43928.7	43940.1	44432.7	44552.8	44113	44231.2	44092.8	45069.6	45510	45099.4	44755.5	45834.6	45346.6	44766.6	45631.8	44727.1	45242.1	46646.7	46131.5	45034.8	44796.9	45022.7	44926.2	46067.9	45499.4	45100	44816.3	45249.4	45732.8	45259.6	46259.9	46009.6	45715.5	45910.4	45345.7	45285.3	45483.6	45937.6	46097.6	44151.5	45292.3
Figure 3L
	Binding Energy (eV)	900	899	898	897	896	895	894	893	892	891	890	889	888	887	886	885	884	883	882	881	880	879	878	877	876	875	874	873	872	871	870	869	868	867	866	865	864	863	862	861	860	859	858	857	856	855	854	853
	Counts / s	44726.4	44944.6	44404.4	44902.4	43945.7	44794.8	45018.5	43943	43954.4	44447	44567.1	44127.3	44245.5	44107.1	45083.9	45524.3	45113.7	44769.8	45848.9	45360.9	44780.9	45646.1	44741.4	45256.4	46661	46145.8	45049.1	44811.2	45037	44940.5	46082.2	45513.7	45114.3	44830.6	45263.7	45747.1	45273.9	46274.2	46023.9	45729.8	45924.7	45360	45299.6	45497.9	45951.9	46111.9	44165.8	45306.6
Figure 3M
	Binding Energy (eV)	900	899	898	897	896	895	894	893	892	891	890	889	888	887	886	885	884	883	882	881	880	879	878	877	876	875	874	873	872	871	870	869	868	867	866	865	864	863	862	861	860	859	858	857	856	855	854	853
	Counts / s	44691.9	44910.1	44369.9	44867.9	43911.2	44760.3	44984	43908.5	43919.9	44412.5	44532.6	44092.8	44211	44072.6	45049.4	45489.8	45079.2	44735.3	45814.4	45326.4	44746.4	45611.6	44706.9	45221.9	46626.5	46111.3	45014.6	44776.7	45002.5	44906	46047.7	45479.2	45079.8	44796.1	45229.2	45712.6	45239.4	46239.7	45989.4	45695.3	45890.2	45325.5	45265.1	45463.4	45917.4	46077.4	44131.3	45272.1
[truncated: 863 more columns]

## Sheet: Figure 4
Figure 4. The physiochemical performance of nanofibrous scaffolds.
Figure 4A
					Average
	PLA	0.27851	0.28054	0.27215	0.277067
	aP	0.26564	0.26154	0.26843	0.265203
	MSaP	0.18751	0.18054	0.19054	0.186197
	MSaP-aL/p	0.33216	0.33846	0.33082	0.333813
Figure 4B
	Time(d) Group	0	2	4	6	8	10	12	14	16	18	20
	PLA	100.964	97.9331	96.1195	96.9827	96.4216	96.8674	96.967	96.8859	95.9493	96.94	95.9243
		100.208	98.5356	97.6335	95.935	97.0082	96.9557	96.4569	96.5289	96.9607	95.8064	95.6384
		99.2948	97.1062	96.5734	96.9248	95.932	95.2745	95.5778	95.5448	95.9627	96.0314	97.0359
	Average	100.156	97.8583	96.7755	96.6142	96.4539	96.3659	96.3339	96.3199	96.2909	96.2593	96.1995
	aP	101.093	97.594	93.0561	91.2099	90.913	89.168	88.629	89.1066	89.2577	88.7163	88.3831
		100.063	97.2206	94.4266	92.6727	91.2364	89.7536	89.9172	88.9728	88.7144	89.2513	90.22
		100.134	96.0944	93.9886	91.3215	89.8169	90.7899	89.7312	90.1268	90.1477	90.0533	89.2526
	Average	100.43	96.9697	93.8237	91.7347	90.6554	89.9039	89.4258	89.4021	89.3732	89.3403	89.2853
	MSaP	100.955	96.6103	94.2981	90.558	90.3402	88.6135	89.7495	87.9476	88.1503	88.5305	88.0491
		99.3947	95.6661	92.7917	91.6229	89.6272	89.9692	89.1807	89.0462	89.7687	89.3563	88.8801
		100.015	97.3335	93.2708	91.5456	90.8774	89.7943	88.1152	89.9329	88.9121	88.8406	89.67
	Average	100.122	96.5366	93.4535	91.2421	90.2816	89.459	89.0151	88.9756	88.9437	88.9092	88.8664
	MSaP-aL/p	100.746	96.5524	92.1512	89.3197	88.9827	87.2495	87.1175	85.704	85.3331	86.5906	86.5729
		101.014	95.2911	93.5462	90.2065	88.7286	86.9127	86.0888	86.7248	86.9341	85.9122	84.9605
		99.7114	96.0307	92.3272	88.8628	87.6141	88.6118	87.7053	87.1534	86.3553	85.46	86.0124
	Average	100.49	95.9581	92.6748	89.463	88.4418	87.5913	86.9706	86.5274	86.2075	85.9876	85.8486
Figure 4C
	Wavenumber	399.193	401.121	403.05	404.978	406.906	408.835	410.763	412.692	414.62	416.549	418.477	420.406	422.334	424.263	426.191	428.12	430.048	431.977	433.905	435.834	437.762	439.69	441.619	443.547	445.476	447.404	449.333	451.261	453.19	455.118	457.047	458.975	460.904	462.832	464.76	466.689	468.617	470.546	472.474	474.403	476.331	478.26	480.188	482.117	484.045	485.974	487.902	489.831
	PLA	82.0653	82.8502	83.6995	84.5091	85.2038	85.9876	86.778	87.6918	88.5788	89.4706	90.2904	91.1186	91.8538	92.5014	92.9997	93.373	93.6589	93.8706	93.963	94.055	94.1459	94.2625	94.3656	94.4719	94.5676	94.6956	94.8086	94.9001	94.9182	94.9291	94.9554	95.0161	95.0463	95.13	95.2675	95.4638	95.6718	95.9056	96.132	96.3749	96.5941	96.7713	96.8855	97.002	97.1067	97.1848	97.2076	97.2275
	aP	88.7503	89.9198	91.0182	91.5305	92.007	92.5824	93.1656	93.7005	94.129	94.6222	95.0318	95.492	95.8108	96.0701	96.2651	96.4104	96.5275	96.6538	96.6988	96.7492	96.7739	96.818	96.8418	96.893	96.9286	96.9617	96.9548	96.9618	96.9451	96.9348	96.928	96.949	96.9267	96.9514	96.9936	97.0671	97.1288	97.2146	97.2862	97.358	97.4246	97.4884	97.52	97.5711	97.6183	97.6597	97.6619	97.6659
	MSaP	88.7503	89.9198	91.0182	91.5305	92.007	92.5824	93.1656	93.7005	94.129	94.6222	95.0318	95.492	95.8108	96.0701	96.2651	96.4104	96.5275	96.6538	96.6988	96.7492	96.7739	96.818	96.8418	96.893	96.9286	96.9617	96.9548	96.9618	96.9451	96.9348	96.928	96.949	96.9267	96.9514	96.9936	97.0671	97.1288	97.2146	97.2862	97.358	97.4246	97.4884	97.52	97.5711	97.6183	97.6597	97.6619	97.6659
	MSaP-L	90.9679	92.7344	94.2076	94.8346	95.4247	96.1194	96.7558	97.3932	97.8395	98.4224	98.8444	99.2845	99.5288	99.7741	99.8928	99.9232	99.9151	99.8697	99.683	99.5144	99.2454	98.8745	98.3808	97.8777	97.2936	96.7158	96.0963	95.5301	94.9176	94.3715	93.9144	93.5756	93.2905	93.1202	93.0025	92.9609	92.9598	93.0529	93.1453	93.2458	93.2815	93.2123	93.0121	92.7625	92.4199	91.9633	91.3441	90.6198
	MSaP-aL/p	68.721	70.6425	72.6406	74.1337	75.5272	77.1948	78.8624	80.5844	82.2058	83.8603	85.3492	86.8573	88.0586	89.0575	89.8176	90.4096	90.859	91.1658	91.2709	91.3739	91.3974	91.3822	91.2853	91.1869	91.0312	90.8867	90.6689	90.4926	90.3124	90.1758	90.0919	90.1037	90.1255	90.2558	90.4127	90.6194	90.8537	91.1704	91.466	91.7825	92.0529	92.2574	92.3514	92.4121	92.3853	92.2727	92.0025	91.6434
Figure 4D
					Average
	pDNA（ug/ul）	1.186	1.201	1.096	1.161
	aL/p（ug/ul）	0.833	0.827	0.837	0.832333
	MSaP-aL/p（ug/ul）	0.236	0.223	0.217	0.225333
Figure 4E
	pH7.4						pH6.6						pH5.8
	Time (hours)				Average		Time (hours)				Average		Time (hours)				Average
	0	0	0	0	0		0	0	0	0	0		0	0	0	0	0
	3	3.67	6.38	1.29	3.78		3	10.12	11.41	8.17	9.9		3	20.62	22.74	21.04	21.4667
	6	5.21	7.43	2.53	5.05667		6	21.54	23.74	20.17	21.8167		6	45.89	48.11	43.32	45.7733
	9	5.97	8.28	3.17	5.80667		9	32.68	35.37	33.53	33.86		9	60.67	63.24	61.07	61.66
	12	6.45	8.42	4.05	6.30667		12	39.18	41.62	37.77	39.5233		12	70.92	73.24	70.42	71.5267
	15	6.93	9.34	4.29	6.85333		15	42.91	44.17	39.27	42.1167		15	76.84	77.63	74.29	76.2533
	18	7.19	8.24	6.15	7.19333		18	44.77	46.41	43.63	44.9367		18	82.44	83.27	81.32	82.3433
	21	7.38	9.37	5.04	7.26333		21	45.66	46.38	44.28	45.44		21	84.23	85.99	83.31	84.51
	24	7.52	9.55	5.45	7.50667		24	45.93	47.94	44.96	46.2767		24	85.39	87.17	84.67	85.7433
Figure 4F
	pH7.4						pH6.6						pH5.8
	Time (days)				Average		Time (days)				Average		Time (days)				Average
	0	0	0	0	0		0	0	0	0	0		0	0	0	0	0
	1	11.9	12.31	8.55	10.92		1	10.6	5.09885	15.41	10.3696		1	12.56	17.66	15.61	15.2767
	2	22.7	25.64	14.24	20.86		2	37.9	32.95	38.91	36.5867		2	37.56	42.06	40.56	40.06
	4	37.4	41.81	31.45	36.8867		4	46.1	40.32	50.21	45.5433		4	48.06	53.06	51.36	50.8267
	6	47.8	50.34	40.75	46.2967		6	58.8	53.8788	63.98	58.8863		6	59.96	64.96	62.96	62.6267
	8	54.1	58.22	48.11	53.4767		8	63.5	59.3689	68.65	63.8396		8	65.16	70.46	68.46	68.0267
	10	60.4	60.88	57.33	59.5367		10	67.9	63.6688	72.84	68.1363		10	72.54	69.54	72.84	71.64
	12	65.1	65.55	62.82	64.49		12	71.5	67.0888	76.74	71.7763		12	71.26	75.26	72.96	73.16
	14	69.8	69.74	67.12	68.8867		14	74.4	67.8889	79.31	73.8663		14	72.86	77.86	75.86	75.5267
	16	73.1	73.64	70.54	72.4267		16	76.32	70.32	80.57	75.7367		16	77.54	80.21	75.14	77.63
	18	75.8	76.21	71.34	74.45		18	76.54	73.21	80.84	76.8633		18	76.56	81.61	79.16	79.11
	20	77.3	77.95	73.11	76.12		20	77.9	71.7588	83.15	77.603		20	77.66	82.36	80.52	80.18
	22	78.6	79.41	75.45	77.82		22	79	74.0988	84.61	79.2363		22	79.82	84.06	82.04	81.9733
	24	79.6	80.12	76.84	78.8533		24	80.2	75.4888	85.32	80.3363		24	80.25	85.33	83.21	82.93
	26	80.2	81.95	76.54	79.5633		26	80.9	75.1889	87.15	81.0796		26	80.41	85.58	83.55	83.18
	28	80.8	80.79	77.34	79.6433		28	81.2	75.9888	85.99	81.0596		28	80.32	85.74	83.81	83.29
	30	81.4	82.32	78.47	80.73		30	81.9	77.1188	87.52	82.1796		30	82.77	84.97	84.07	83.9367
	32	81.9	82.64	77.44	80.66		32	82.4	76.0888	87.84	82.1096		32	84.43	87.1	84.8	85.4433
	34	82.6	83.14	78.22	81.32		34	83	76.8688	88.34	82.7363		34	83.71	87.8	85.1	85.5367
	36	83.2	86.04	76.98	82.0733		36	84.51	76.84	88.15	83.1667		36	84.12	87.1	85.8	85.6733
	38	83.7	84.88	78.78	82.4533		38	84.2	77.4288	90.08	83.9029		38	85.8	88.1	87.1	87
	40	84.2	88.25	78.75	83.7333		40	86.21	79.84	88.325	84.7917		40	86.01	89.81	88.14	87.9867
[truncated: 1,821 more columns]

## Sheet: Figure 5
Figure 5. Evaluation of pro-inflammatory and anti-inflammatory factor gene expression of BMMs in different pH culture environments to simulate the microenvironment of spinal cord injury.
Figure 5A							Figure 5B						Figure 5C
	Time(d) Group	1	3	5	7			1	3	5	7			1	3	5	7
	Control	43.652	37.455	33.812	25.624		Control	49.833	44.851	42.528	40.546		Control	55.421	53.851	48.519	45.543
		43.152	38.843	31.852	25.866			46.824	42.831	42.921	40.421			57.348	50.831	45.422	43.336
		44.156	37.952	32.518	27.549			48.751	41.154	41.562	40.876			52.151	51.154	46.652	42.416
	Average	43.6533	38.0833	32.7273	26.3463			48.4693	42.9453	42.337	40.6143			54.9733	51.9453	46.8643	43.765
	aP	46.812	39.625	36.165	29.846		aP	48.512	42.612	42.725	39.546		aP	53.825	49.612	47.951	41.687
		44.183	39.663	36.879	30.751			46.824	44.513	43.586	39.152			50.862	54.513	45.812	42.691
		42.855	40.754	36.452	30.845			46.568	44.513	42.173	40.549			56.155	53.513	49.516	40.551
	Average	44.6167	40.014	36.4987	30.4807			47.3013	43.8793	42.828	39.749			53.614	52.546	47.7597	41.643
	MSaP	46.495	40.546	38.845	33.485		MSaP	47.732	42.845	40.586	38.422		MSaP	56.152	52.845	50.612	43.496
		43.925	40.812	37.156	32.935			45.562	43.254	41.882	38.215			54.824	53.254	45.512	42.694
		44.514	41.444	36.912	32.845			47.595	42.485	41.955	38.846			51.566	56.485	47.846	41.513
	Average	44.978	40.934	37.6377	33.0883			46.963	42.8613	41.4743	38.4943			54.1807	54.1947	47.99	42.5677
	MSaP-aL	44.624	40.584	37.951	33.246		MSaP-aL	46.851	42.621	41.654	38.452		MSaP-aL	51.845	53.518	44.416	42.624
		44.952	41.065	37.225	32.854			46.246	42.339	41.702	39.054			52.684	54.627	45.847	41.842
		43.967	40.246	37.684	33.556			45.985	43.054	41.227	38.675			56.615	53.624	45.633	41.996
	Average	44.5143	40.6317	37.62	33.2187			46.3607	42.6713	41.5277	38.727			53.7147	53.923	45.2987	42.154
	MSaP-aL/p	42.195	31.845	24.815	10.549		MSaP-aL/p	44.689	42.512	38.605	32.516		MSaP-aL/p	50.425	52.512	44.621	41.513
		41.985	31.635	24.953	9.105			46.942	41.586	38.845	32.539			54.612	54.586	47.842	41.996
		41.915	30.762	22.481	9.222			46.864	41.482	37.336	31.316			52.954	52.482	44.228	41.458
	Average	42.0317	31.414	24.083	9.62533			46.165	41.86	38.262	32.1237			52.6637	53.1933	45.5637	41.6557
Figure 5D							Figure 5E						Figure 5F
	Time(d) Group	1	3	5	7			1	3	5	7			1	3	5	7
	Control	1.36413	1.22047	1.05663	0.97075		Control	1.6611	1.49503	1.4176	1.31153		Control	1.84737	1.79503	1.6173	1.4181
		1.3485	1.21384	1.10538	0.95831			1.5608	1.4277	1.4307	1.32737			1.9116	1.79437	1.51407	1.44453
		1.37988	1.186	1.01619	0.96091			1.62503	1.3718	1.3854	1.33253			1.73837	1.70513	1.55507	1.41387
	Average	1.36417	1.20677	1.0594	0.963323			1.61564	1.43151	1.41123	1.32381			1.83245	1.76484	1.56215	1.4255
	aP	1.46288	1.23828	1.13016	0.93269		aP	1.61707	1.4004	1.42417	1.3182		aP	1.79417	1.65373	1.59837	1.48957
		1.38072	1.23947	1.15247	0.96097			1.5608	1.46377	1.45287	1.30507			1.7954	1.8171	1.52707	1.42303
		1.33922	1.27356	1.13913	0.96391			1.55227	1.47377	1.40577	1.35163			1.87183	1.78377	1.65053	1.3517
	Average	1.39427	1.25044	1.14059	0.952523			1.57671	1.44598	1.4276	1.32497			1.82047	1.75153	1.59199	1.42143
	MSaP	1.42297	1.26706	1.18391	1.04641		MSaP	1.62911	1.42817	1.39287	1.28073		MSaP	1.87173	1.6615	1.58707	1.41987
		1.37266	1.27538	1.16113	1.02922			1.58873	1.4418	1.41607	1.27383			1.82747	1.87513	1.59707	1.32313
		1.34106	1.29513	1.1535	1.02641			1.5865	1.41617	1.3985	1.29487			1.71887	1.78283	1.59487	1.38377
	Average	1.3789	1.27919	1.16618	1.03401			1.60145	1.42871	1.40248	1.28314			1.80602	1.77315	1.593	1.37559
	MSaP-aL	1.374	1.276	1.16254	1.03245		MSaP-aL	1.602	1.431	1.389	1.283		MSaP-aL	1.812	1.732	1.605	1.374
		1.385	1.265	1.16456	1.03854			1.598	1.425	1.402	1.254			1.798	1.695	1.591	1.369
		1.369	1.274	1.16854	1.03564			1.611	1.422	1.411	1.295			1.805	1.785	1.599	1.366
	Average	1.376	1.27167	1.16521	1.03554			1.60367	1.426	1.40067	1.27733			1.805	1.73733	1.59833	1.36967
	MSaP-aL/p	1.31859	0.99516	0.77547	0.32966		MSaP-aL/p	1.48963	1.41707	1.28683	1.08387		MSaP-aL/p	1.68083	1.7504	1.48737	1.3171
		1.31203	0.98859	0.77978	0.28453			1.56473	1.3862	1.26483	1.08463			1.8204	1.81953	1.59473	1.26653
		1.30984	0.96131	0.70253	0.28819			1.56213	1.38273	1.24453	1.04387			1.76513	1.7494	1.47427	1.21527
	Average	1.31349	0.981687	0.752593	0.300793			1.53883	1.39533	1.2654	1.07079			1.75545	1.77311	1.51879	1.2663
Figure 5G							Figure 5H						Figure 5I
	Time(d) Group	1	3	5	7			1	3	5	7			1	3	5	7
	Control	3.455	5.695	9.275	11.795		Control	3.144	4.389	6.578	9.837		Control	3.185	3.402	4.895	5.236
		3.425	5.642	9.295	11.758			3.091	4.355	6.642	9.842			3.105	3.496	4.833	5.178
		3.387	5.742	9.005	11.568			3.154	4.349	6.582	9.795			2.9465	3.375	4.905	5.226
	Average	3.42233	5.693	9.19167	11.707			3.12967	4.36433	6.60067	9.82467			3.07883	3.42433	4.87767	5.21333
	aP	3.398	5.691	9.222	11.697		aP	3.096	4.352	6.667	9.825		aP	2.812	3.3957	4.817	5.118
		3.392	5.688	9.158	11.572			3.105	4.365	6.694	9.811			3.1652	3.409	4.749	5.078
		3.364	5.682	9.032	11.562			3.097	4.375	6.628	9.732			2.9751	3.412	4.826	5.152
	Average	3.38467	5.687	9.13733	11.6103			3.09933	4.364	6.663	9.78933			2.9841	3.40557	4.79733	5.116
	MSaP	3.384	5.675	9.054	11.592		MSaP	3.088	4.245	6.689	9.809		MSaP	3.0912	3.432	4.795	5.197
		3.354	5.715	9.195	11.625			3.098	4.249	6.648	9.749			3.076	3.486	4.805	5.109
		3.385	5.699	9.132	11.571			3.051	4.384	6.654	9.784			3.032	3.304	4.754	5.145
	Average	3.37433	5.69633	9.127	11.596			3.079	4.29267	6.66367	9.78067			3.0664	3.40733	4.78467	5.15033
	MSaP-aL	3.345	5.595	9.254	11.685		MSaP-aL	3.085	4.365	6.724	9.845		MSaP-aL	3.054	3.384	4.625	5.365
		3.392	5.715	9.065	11.548			3.011	4.199	6.654	9.354			3.096	3.465	4.925	5.025
		3.333	5.684	9.134	11.599			3.105	4.265	6.628	9.924			3.055	3.425	4.833	5.198
	Average	3.35667	5.66467	9.151	11.6107			3.067	4.27633	6.66867	9.70767			3.06833	3.42467	4.79433	5.196
	MSaP-aL/p	3.341	11.518	26.628	29.389		MSaP-aL/p	3.165	4.341	16.995	22.285		MSaP-aL/p	2.905	3.425	4.639	5.148
		3.482	11.691	27.512	29.752			3.042	4.408	17.085	22.324			3.276	3.526	4.925	5.311
		3.445	11.569	26.924	28.749			3.135	4.355	17.195	22.252			3.095	3.305	4.955	5.384
	Average	3.42267	11.5927	27.0213	29.2967			3.114	4.368	17.0917	22.287			3.092	3.41867	4.83967	5.281
Figure 5J							Figure 5K						Figure 5L
	Time(d) Group	1	3	5	7			1	3	5	7			1	3	5	7
	Control	2.87917	4.74583	7.72917	9.82917		Control	2.62	3.6575	5.565	8.1975		Control	2.65417	2.835	4.07917	4.36333
		2.85417	4.70167	7.74583	9.79833			2.57583	3.62917	5.61833	8.20167			2.5875	2.91333	4.0275	4.315
		2.8225	4.785	7.50417	9.64			2.62833	3.62417	5.56833	8.1625			2.45542	2.8125	4.0875	4.355
	Average	2.85195	4.74417	7.65972	9.75583			2.60805	3.63695	5.58389	8.18722			2.5657	2.85361	4.06472	4.34444
	aP	2.83167	4.7425	7.685	9.7475		aP	2.58	3.62667	5.55583	8.1875		aP	2.34333	2.82975	4.01417	4.265
		2.82667	4.74	7.63167	9.64333			2.5875	3.6375	5.57833	8.17583			2.63767	2.84083	3.9575	4.23167
		2.80333	4.735	7.52667	9.635			2.58083	3.64583	5.52333	8.11			2.47925	2.84333	4.02167	4.29333
	Average	2.82056	4.73917	7.61445	9.67528			2.58278	3.63667	5.5525	8.15778			2.48675	2.83797	3.99778	4.26333
	MSaP	2.82	4.72917	7.545	9.66		MSaP	2.57333	3.5375	5.57417	8.17417		MSaP	2.40933	2.86	3.99583	4.08083
		2.795	4.7625	7.6625	9.6875			2.58167	3.54083	5.54	8.12417			2.39667	2.82167	4.00417	4.09083
		2.82083	4.74917	7.61	9.6425			2.5425	3.65333	5.545	8.15333			2.27667	2.75333	3.96167	4.12083
	Average	2.81194	4.74695	7.60583	9.66333			2.56583	3.57722	5.55306	8.15056			2.36089	2.81167	3.98722	4.0975
	MSaP-aL	2.731	4.854	7.546	9.675		MSaP-aL	2.462	3.584	5.462	8.168		MSaP-aL	2.375	2.705	4.021	4.065
		2.892	4.692	7.834	9.587			2.587	3.574	5.568	8.147			2.254	2.892	3.854	4.154
		2.822	4.711	7.622	9.705			2.624	3.561	5.512	8.157			2.366	2.921	3.965	4.094
	Average	2.815	4.75233	7.66733	9.65567			2.55767	3.573	5.514	8.15733			2.33167	2.83933	3.94667	4.10433
	MSaP-aL/p	2.78417	7.93167	22.19	26.9908		MSaP-aL/p	2.6375	3.6175	14.1625	18.5708		MSaP-aL/p	2.42083	2.85417	4.19917	4.37333
		2.90167	8.07583	22.9267	28.1267			2.535	3.67333	14.2375	18.6033			2.73	2.93833	4.10417	4.42583
		2.87083	7.97417	22.4367	27.2908			2.6125	3.62917	14.3292	18.5433			2.57917	2.75417	4.12917	4.40333
	Average	2.85222	7.99389	22.5178	27.4694			2.595	3.64	14.2431	18.5725			2.57667	2.84889	4.14417	4.40083

## Sheet: Figure 6
Figure 6. Neuron-specific marker immunofluorescence staining and gene detection assays of scaffolds.
Figure 6B
		Control	aP	MSaP	MSaP-aL	MSaP-aL/p
		0.20063	0.67765	1.33849	1.765	2.26711
		0.58206	0.21682	1.87627	1.54097	1.51859
		0.58031	0.47214	3.52174	3.09864	3.65814
	Average	0.454333	0.455537	2.2455	2.13487	2.48128
Figure 6C		Control	aP	MSaP	MSaP-aL	MSaP-aL/p
		0.47958	0.63033	1.33835	2.48699	3.20002
		0.60687	0.32068	2.00343	2.35073	1.40486
		0.38963	0.5295	2.02089	1.53629	2.19422
	Average	0.492027	0.493503	1.78756	2.12467	2.26637
Figure 6D		Control	aP	MSaP	MSaP-aL	MSaP-aL/p
		0.31469	0.29641	3.24576	2.99378	3.03128
		0.26179	0.43368	2.59434	3.93177	3.56971
		0.25623	0.58667	4.2048	3.47467	4.31376
	Average	0.27757	0.43892	3.3483	3.46674	3.63825
Figure 6E		Control	aP	MSaP	MSaP-aL	MSaP-aL/p
		0.33522	0.39083	3.90071	4.99905	3.1595
		0.41283	0.24951	5.12176	4.58895	5.17554
		0.89197	0.40847	4.96105	4.30811	4.47839
	Average	0.546673	0.349603	4.66117	4.63204	4.27114
Figure 6F		Control	aP	MSaP	MSaP-aL	MSaP-aL/p
		0.641	1.26812	94.5625	69.5132	58.8739
		1.22779	1.16691	66.9089	79.6158	81.6231
		1.13121	1.19143	84.6249	71.8153	78.641
	Average	1	1.20882	82.0321	73.6481	73.046
Figure 6G		Control	aP	MSaP	MSaP-aL	MSaP-aL/p
		1.00092	1.2932	26.3271	28.6425	25.7904
		0.99324	1.41226	24.8469	26.4513	22.7125
		1.00583	1.57129	25.2812	25.7217	28.5435
	Average	0.999997	1.42558	25.4851	26.9384	25.6822
Figure 6H		Control	aP	MSaP	MSaP-aL	MSaP-aL/p
		0.93004	0.90646	43.4558	39.5486	41.9036
		0.99209	1.00396	43.6196	45.9542	43.6528
		1.07788	1.09331	43.8691	42.8135	43.2612
	Average	1	1.00124	43.6482	42.7721	42.9392
Figure 6I		Control	aP	MSaP	MSaP-aL	MSaP-aL/p
		1.01634	1.00278	13.2303	13.5462	13.0025
		0.97386	0.99379	12.8864	12.9546	13.1658
		1.0098	1	13.1754	13.0546	12.877
	Average	1	0.998857	13.0974	13.1852	13.0151

## Sheet: Figure 7
Figure 7. Timeline of animal assay and motor function score. (A) Pictures of animal experiments.
Figure 7B											Figure 7C
									Average											Average
	sham	21	21	21	21	21	21	21	21			sham	69	68	71	70	73	72	68	70.1429
		21	21	21	21	21	21	21	21				69	68	67	72	74	73	69	70.2857
		21	21	21	21	21	21	21	21				75	71	68	66	69	72	71	70.2857
		21	21	21	21	21	21	21	21				68	73	74	68	70	70	73	70.8571
		21	21	21	21	21	21	21	21				71	72	67	66	72	73	69	70
		21	21	21	21	21	21	21	21				73	71	70	67	68	74	70	70.4286
		21	21	21	21	21	21	21	21				69	67	68	69	71	72	68	69.1429
		21	21	21	21	21	21	21	21				72	73	67	68	69	68	72	69.8571
		21	21	21	21	21	21	21	21				70	71	71	72	67	67	71	69.8571
	control	21	21	21	21	21	21	21	21			control	75	68	67	69	71	72	71	70.4286
		1	1	3	1	2	4	1	1.85714				29	31	30	22	29	21	37	28.4286
		1	1	3	1	2	5	3	2.28571				35	37	34	25	36	39	29	33.5714
		5	3	1	6	5	3	2	3.57143				36	37	37	35	36	37	25	34.7143
		5	4	3	2	7	6	2	4.14286				37	37	38	32	37	39	31	35.8571
		3	4	7	4	5	7	3	4.71429				38	39	38	33	38	41	26	36.1429
		4	5	8	6	5	6	3	5.28571				39	40	39	38	38	45	26	37.8571
		6	7	7	4	6	4	5	5.57143				39	40	38	29	39	43	41	38.4286
		6	8	4	5	6	8	6	6.14286				40	30	39	39	40	49	38	39.2857
	ap	21	21	21	21	21	21	21	21			ap	73	64	68	73	70	73	69	70
		4	3	1	1	1	1	4	2.14286				28	24	38	33	26	34	25	29.7143
		5	7	5	2	5	7	3	4.85714				43	36	36	34	35	44	27	36.4286
		8	8	11	5	7	9	4	7.42857				37	38	47	42	40	42	49	42.1429
		8	6	11	10	6	9	7	8.14286				38	38	48	45	38	52	50	44.1429
		12	9	7	13	8	6	6	8.71429				39	46	39	50	49	48	49	45.7143
		8	12	9	7	13	10	5	9.14286				39	41	42	49	52	49	50	46
		14	13	8	7	13	8	6	9.85714				40	41	41	50	51	52	52	46.7143
		12	12	8	6	14	9	12	10.4286				41	42	42	51	48	51	55	47.1429
	msap	21	21	21	21	21	21	21	21			msap	72	70	69	68	67	69	73	69.7143
		3	3	1	2	1	3	1	2				28	33	30	29	28	37	22	29.5714
		2	2	8	7	5	8	2	4.85714				38	37	37	29	36	46	32	36.4286
		8	6	9	10	4	11	4	7.42857				36	37	38	47	37	52	49	42.2857
		10	6	11	9	7	5	8	8				38	47	52	39	42	46	47	44.4286
		9	14	7	7	12	6	7	8.85714				40	41	41	49	46	51	52	45.7143
		10	11	7	9	6	15	6	9.14286				41	42	42	51	47	52	53	46.8571
		8	11	8	13	7	14	8	9.85714				42	43	42	49	48	53	52	47
		9	9	8	13	8	15	12	10.5714				42	42	43	52	50	51	52	47.4286
	msap-al	21	21	21	21	21	21	21	21			msap-al	71	74	72	66	67	70	72	70.2857
		2	1	3	1	2	3	1	1.85714				27	29	31	32	28	38	24	29.8571
		2	3	7	5	4	8	5	4.85714				37	37	35	38	35	49	28	37
		9	9	8	5	4	10	7	7.42857				51	37	43	37	37	47	45	42.4286
		10	7	7	13	5	7	8	8.14286				38	38	50	41	48	49	52	45.1429
		7	9	7	11	14	7	6	8.71429				42	42	40	46	47	52	51	45.7143
		15	8	8	9	7	13	7	9.57143				42	42	43	53	48	45	51	46.2857
		14	9	10	9	8	10	11	10.1429				43	40	41	52	49	47	54	46.5714
		9	11	10	13	12	10	10	10.7143				42	41	44	53	50	48	51	47
	msap-alp	21	21	21	21	21	21	21	21			msap-alp	69	68	72	70	69	68	72	69.7143
		1	4	2	1	2	1	2	1.85714				32	33	30	28	27	18	35	29
		8	6	6	4	2	3	5	4.85714				38	38	36	36	37	43	26	36.2857
		10	9	6	6	9	8	6	7.71429				40	42	44	46	38	55	51	45.1429
		9	15	12	10	12	10	10	11.1429				47	48	45	58	56	58	55	52.4286
		13	12	15	14	11	12	9	12.2857				44	56	53	59	62	53	57	54.8571
		13	11	14	10	13	16	13	12.8571				58	44	55	58	56	59	57	55.2857
		14	11	11	16	13	12	15	13.1429				55	49	48	57	59	61	60	55.5714
		13	15	14	15	14	13	12	13.7143				51	55	51	57	60	59	58	55.8571

## Sheet: Figure 8
Figure 8. Phenotypic identification of immune cells in vivo.
Figure 8B
		Sham	Blank Control	aP	MSaP	MSaP-aL	MSaP-aL/p
		0.52	80.32	69.64	71.81	73.72	49.42
		0.33	85.67	73.41	75.88	76.84	43.15
		0.21	78.14	74.51	77.35	74.24	46.55
	Average	0.353333	81.3767	72.52	75.0133	74.9333	46.3733
Figure 8C
		Sham	Blank Control	aP	MSaP	MSaP-aL	MSaP-aL/p
		8.72	7.11	28.89	31.98	32.28	43.68
		4.59	4.52	35.15	36.45	35.75	48.24
		13.22	10.68	24.35	25.47	27.35	41.45
	Average	8.84333	7.43667	29.4633	31.3	31.7933	44.4567

## Sheet: Figure 9
Figure 9. Evaluation of immune regulation 7 days after operation.
Figure 9B
		Sham	Blank Control	aP	MSaP	MSaP-aL	MSaP-aL/p
		0.721	0.157	5.844	6.279	4.698	9.263
		3.479	0.461	4.446	7.278	7.158	15.191
		1.09	0.129	7.7	7.089	4.53	15.191
		0.817	0.571	4.052	3.67	3.171	11.511
		1.65	0.074	5.06	5.594	6.597	12.216
	Average	1.5514	0.2784	5.4204	5.982	5.2308	12.6744
Figure 9C
		Sham	Blank Control	aP	MSaP	MSaP-aL	MSaP-aL/p			Sham	Blank Control	aP	MSaP	MSaP-aL	MSaP-aL/p
	IL-10	3.782	1.271	1.336	2.052	1.812	12.272		TNF-α	4.062	18.721	12.593	10.319	13.731	6.99
		4.493	0.558	1.768	2.641	2.136	14.544			1.979	19.554	10.381	12.811	12.849	8.827
		5.611	0.936	2.392	2.103	0.969	12.03			1.202	16.42	13.697	10.118	11.122	5.943
		4.749	1.85	1.975	0.611	2.097	14.789			1.491	14.281	10.734	14.146	12.035	6.789
		4.738	0.325	1.747	2.71	2.588	13.031			1.463	19.761	13.549	13.776	13.913	7.083
	Average	4.6746	0.988	1.8436	2.0234	1.9204	13.3332		Average	2.0394	17.7474	12.1908	12.234	12.73	7.1264
Figure 9D
		Sham	Blank Control	aP	MSaP	MSaP-aL	MSaP-aL/p
	IL-4	1.09141	0.44728	0.32218	1.20877	0.28515	3.74968
		0.92187	1.18104	0.34973	1.42184	0.37816	8.89716
		0.98672	0.73212	0.16766	0.72044	0.32356	4.86909
	Average	1	0.786813	0.279857	1.11702	0.328957	5.83864
Figure 9E
		Sham	Blank Control	aP	MSaP	MSaP-aL	MSaP-aL/p
	TNF-α	0.93729	11.5485	15.6544	14.3395	18.6655	7.69512
		0.85715	16.2155	18.3556	19.5524	13.5485	5.65154
		1.20556	19.6524	14.6557	13.49	19.5355	10.2155
	Average	1	15.8055	16.2219	15.794	17.2498	7.85404
Figure 9F
		Sham	Blank Control	aP	MSaP	MSaP-aL	MSaP-aL/p
	IL-1β	1.14775	10.7541	6.96542	8.65426	7.65698	3.65485
		0.90038	9.41225	10.3655	8.65486	10.6988	4.65895
		0.95186	8.85462	7.96589	5.99255	8.02154	4.01254
	Average	0.999997	9.67366	8.43227	7.76722	8.79242	4.10878
Figure 9G
		Sham	Blank Control	aP	MSaP	MSaP-aL	MSaP-aL/p
	IL-10	0.93851	2.40906	5.21546	4.68541	3.54628	9.52146
		1.03901	2.0618	3.51245	3.51235	3.96542	12.6323
		1.02247	4.02756	2.21542	2.54985	4.86325	10.6984
	Average	0.999997	2.83281	3.64778	3.58254	4.12498	10.9507
Figure 9H
		Sham	Blank Control	aP	MSaP	MSaP-aL	MSaP-aL/p
	TGF-β	0.95521	2.54195	3.68954	1.54862	5.65214	11.3215
		1.04878	1.95234	2.54621	3.84521	3.21546	6.96324
		0.99601	4.62542	2.05495	5.21564	5.47854	10.5468
	Average	1	3.0399	2.76357	3.53649	4.78205	9.61054
Figure 9I
		Sham	Blank Control	aP	MSaP	MSaP-aL	MSaP-aL/p
	IL-4	20.754	16.438	10.208	21.354	16.805	60.846
		9.685	8.756	9.8328	8.8328	7.856	42.885
		14.233	9.4588	19.652	14.824	17.682	67.094
	Average	14.8907	11.5509	13.2309	15.0036	14.1143	56.9417
Figure 9J
		Sham	Blank Control	aP	MSaP	MSaP-aL	MSaP-aL/p
	TNF-α	137.215	248.754	254.845	224.652	270.654	199.854
		165.995	269.571	239.784	258.965	248.656	214.652
		157.664	260.045	261.885	240.445	257.065	194.465
	Average	153.625	259.457	252.171	241.354	258.792	202.99
Figure 9K
		Sham	Blank Control	aP	MSaP	MSaP-aL	MSaP-aL/p
	IL-1β	141.625	280.451	259.885	273.207	274.225	199.854
		172.654	269.452	289.751	281.092	248.973	230.549
		157.175	252.157	264.334	264.516	263.348	217.508
	Average	157.151	267.353	271.323	272.938	262.182	215.97
Figure 9L
		Sham	Blank Control	aP	MSaP	MSaP-aL	MSaP-aL/p
	IL-10	14.854	19.845	28.706	30.796	27.094	54.265
		20.965	31.534	27.042	25.486	20.556	64.954
		11.524	25.445	22.992	20.964	28.433	57.085
	Average	15.781	25.608	26.2467	25.7487	25.361	58.768
Figure 9M
		Sham	Blank Control	aP	MSaP	MSaP-aL	MSaP-aL/p
	TGF-β	885.36	1180.25	1294.55	1116.26	1276.27	1843.19
		988.23	1072.81	1235.12	1342.56	1013.38	1658.03
		736.77	1125.39	1347.13	1367.71	1498.01	1711.72
	Average	870.12	1126.15	1292.27	1275.51	1262.55	1737.65

## Sheet: Figure 10
Figure 10. Immunofluorescence staining of neuron cells and axons.
Figure 10B
								Average									Average
	4w	Sham	20.387	16.62	16.448	20.386	21.41	19.0502		8w	Sham	18.302	16.525	19.081	17.231	20.435	18.3148
		Blank Control	0.554	0.316	0.312	0.368	0.907	0.4914			Blank Control	2.473	4.623	4.112	4.143	2.592	3.5886
		aP	3.644	3.422	4.356	3.073	1.414	3.1818			aP	7.218	3.511	4.357	4.956	4.005	4.8094
		MSaP	6.411	6.746	4.997	7.609	5.273	6.2072			MSaP	8.761	10.496	7.359	7.843	9.341	8.76
		MSaP-aL	7.445	6.838	6.519	5.72	6.327	6.5698			MSaP-aL	7.989	9.749	10.743	9.343	7.085	8.9818
		MSaP-aL/p	13.375	9.892	10.412	13.365	11.2	11.6488			MSaP-aL/p	15.822	13.796	14.085	15.957	15.293	14.9906
Figure 10D
								Average									Average
	4w	Sham	2.032	3.162	1.832	2.568	3.501	2.619		8w	Sham	1.894	3.854	3.442	2.592	1.295	2.6154
		Blank Control	5.802	7.334	4.985	5.416	6.751	6.0576			Blank Control	4.254	3.945	4.965	4.023	4.877	4.4128
		aP	9.546	10.334	10.687	9.642	8.987	9.8392			aP	8.021	7.546	8.801	7.438	8.224	8.006
		MSaP	12.875	13.754	14.665	11.945	12.287	13.1052			MSaP	10.954	11.485	12.035	11.496	11.185	11.431
		MSaP-aL	12.826	12.903	13.754	14.832	13.706	13.6042			MSaP-aL	11.534	11.802	12.004	10.845	11.674	11.5718
		MSaP-aL/p	15.845	16.964	18.254	15.685	16.428	16.6352			MSaP-aL/p	13.864	14.905	13.719	15.034	14.264	14.3572

[truncated: 15 more sheets: Supplementary Figure 1, Supplementary Figure 2, Supplementary Figure 3, Supplementary Figure 4, Supplementary Figure 5, Supplementary Figure 6, Supplementary Figure 7, Supplementary Figure 8, Supplementary Figure 9, Supplementary Figure 10, Supplementary Figure 11, Supplementary Figure 12, Supplementary Figure 13, Supplementary Figure 14, Supplementary Figure 15]
